# Supplementary material for: Enhanced cadmium binding ability in response to novel modifications in a Paramecium cadmium metallothionein PMCd1
Source: PLoS One. 2025 May 22;20(5):e0324322. doi: 10.1371/journal.pone.0324322 (PMC12097635; doi:10.1371/journal.pone.0324322)
Supplement: S1 File — (XLSX) [file pone.0324322.s001.xlsx]

## Sheet: Fig. 5B
			0 hour	4 hour	24 hour
		0mM	1160000000	48000000000	49000000000
		0.5mM	1966000000	19770000000	21330000000
		1mM	866000000	170000000	10000000
		2mM	3133000000	11330000	26666.7
		3mM	3333000000	7670000	2000
		4mM	2233000000	333333	233
		5mM	2233000000	150	0
			0 hour	4 hour	24 hour
		0mM	9.06446	10.6812	10.6902
		0.5mM	9.29358	10.296	10.329
		1mM	8.93752	8.23045	7
		2mM	9.49596	7.05423	4.42597
		3mM	9.52284	6.8848	3.30103
		4mM	9.34889	5.52288	2.36736
		5mM	9.34889	2.17609	#NUM!

## Sheet: Fig 6A-PMCd1 Wild
	PMCd1 Wild
				Replica 1					Replica 2
	Culture ODs at 595nm
				0h	2h	4h	6h	24h	0h	2h	4h	6h	24h
Induced (IN)	IN 0mM	+	0 mM	0.56	0.95	1.11	1.15	1.25	0.55	0.96	1.2	1.18	1.23
	IN 1mM	+	1 mM	0.58	0.96	1.01	0.95	0.98	0.6	0.94	1.05	0.92	0.97
	IN 2mM	+	2 mM	0.6	0.75	0.79	0.77	0.79	0.65	0.75	0.8	0.73	0.78
UniInduced (UN)	UN 0mM	-	0 mM	0.59	1.36	1.47	1.33	1.41	0.58	1.39	1.5	1.34	1.43
	UN 1mM	-	1 mM	0.62	1.09	1.11	1.01	1.12	0.66	1.12	1.16	1.02	1.1
	UN 2mM	-	2 mM	0.55	0.83	0.75	0.59	0.72	0.58	0.8	0.72	0.6	0.69
	Cell dry weight (mg) /ml culture
	Dry cell weight of a culture at OD 1 = 0.874mg/ml
		IPTG	Cd	0h	2h	4h	6h	24h	0h	2h	4h	6h	24h
Induced (IN)	IN 0mM	+	0 mM	0.48944	0.8303	0.97014	1.0051	1.0925	0.4807	0.83904	1.0488	1.03132	1.07502
	IN 1mM	+	1 mM	0.50692	0.83904	0.88274	0.8303	0.85652	0.5244	0.82156	0.9177	0.80408	0.84778
	IN 2mM	+	2 mM	0.5244	0.6555	0.69046	0.67298	0.69046	0.5681	0.6555	0.6992	0.63802	0.68172
UniInduced (UN)	UN 0mM	-	0 mM	0.51566	1.18864	1.28478	1.16242	1.23234	0.50692	1.21486	1.311	1.17116	1.24982
	UN 1mM	-	1 mM	0.54188	0.95266	0.97014	0.88274	0.97888	0.57684	0.97888	1.01384	0.89148	0.9614
	UN 2mM	-	2 mM	0.4807	0.72542	0.6555	0.51566	0.62928	0.50692	0.6992	0.62928	0.5244	0.60306
	Readings from atomic absorption spectrometer (Cadmium ug/ml sample)
		IPTG	Cd	0h	2h	4h	6h	24h	0h	2h	4h	6h	24h
Induced (IN)	IN 0mM	+	0 mM	0.04	0.02	0.03	0.03	0.03	0.03	0.02	0.04	0.03	0.03
	IN 1mM	+	1 mM	0.34	0.9	1.44	1.7	3.24	0.35	0.91	1.46	1.65	3.28
	IN 2mM	+	2 mM	0.36	0.9	1.96	3.01	6.1	0.38	0.92	2.04	2.8	5.96
UniInduced (UN)	UN 0mM	-	0 mM	0.02	0.01	0.02	0.02	0.02	0.03	0.02	0.02	0.02	0.03
	UN 1mM	-	1 mM	0.24	0.43	0.89	0.98	2.53	0.26	0.46	0.9	1.01	2.57
	UN 2mM	-	2 mM	0.32	0.74	1.41	1.85	4.8	0.33	0.75	1.47	1.89	4.6
	Final readings in ug Cd/mg dry cell wt
		IPTG	Cd	0h	2h	4h	6h	24h	0h	2h	4h	6h	24h
Induced (IN)	IN 0mM	+	0 mM	0.0817261	0.0240877	0.0309234	0.0298478	0.02746	0.062409	0.0238368	0.0381388	0.0290889	0.0279065
	IN 1mM	+	1 mM	0.670717	1.07265	1.63128	2.04745	3.78275	0.667429	1.10765	1.59093	2.05203	3.86893
	IN 2mM	+	2 mM	0.686499	1.373	2.83869	4.47264	8.83469	0.668896	1.40351	2.91762	4.38858	8.74259
UniInduced (UN)	UN 0mM	-	0 mM	0.0387852	0.00841298	0.0155669	0.0172055	0.0162293	0.0591809	0.0164628	0.0152555	0.0170771	0.0240035
	UN 1mM	-	1 mM	0.442902	0.451368	0.917393	1.11018	2.58459	0.450732	0.469925	0.887714	1.13295	2.67318
	UN 2mM	-	2 mM	0.665696	1.0201	2.15103	3.58764	7.62777	0.65099	1.07265	2.336	3.60412	7.62777
	Induced - uninduced values in ug Cd/mg dry cell wt
			Cd	0h	2h	4h	6h	24h	0h	2h	4h	6h	24h
	0mM		0 mM	0.0429408	0.0156747	0.0153565	0.0126423	0.0112307	0.00322805	0.00737396	0.0228833	0.0120118	0.003903
	1mM		1 mM	0.227815	0.621287	0.713891	0.937273	1.19816	0.216698	0.637724	0.70322	0.919087	1.19574
	2mM		2 mM	0.020803	0.352899	0.687658	0.885009	1.20692	0.017906	0.330854	0.581617	0.784458	1.11483
	Average induced - uninduced values in ug Cd/mg dry cell wt
			Cd	0h	2h	4h	6h	24h
			0 mM	0.0230844	0.0115243	0.0191199	0.0123271	0.00756683
			1 mM	0.222256	0.629505	0.708555	0.92818	1.19695
			2 mM	0.0193545	0.341877	0.634637	0.834733	1.16088
	Std. Error
			Cd	0h	2h	4h	6h	24h
			0 mM	0.0198564	0.00415037	0.0037634	0.000315221	0.00366383
			1 mM	0.00555846	0.00821867	0.00533561	0.00909295	0.00120951
			2 mM	0.00144848	0.0110224	0.0530202	0.0502753	0.0460488

## Sheet: Fig 6B-R180C
	R180C
	Replica 1								Replica 2
	Culture ODs at 595nm
		IPTG	Cd	0h	2h	4h	6h	24h	0h	2h	4h	6h	24h
Induced (IN)	IN 0mM	+	0 mM	0.65	0.73	0.89	1.24	1.4	0.66	0.74	0.87	1.28	1.43
	IN 1mM	+	1 mM	0.4	0.51	0.59	0.7	0.63	0.41	0.54	0.6	0.69	0.64
	IN 2mM	+	2 mM	0.61	0.5	0.6	0.43	0.43	0.6	0.53	0.57	0.44	0.45
UniInduced (UN)	UN 0mM	-	0 mM	0.61	0.86	0.96	1.23	1.76	0.58	0.85	0.97	1.25	1.78
	UN 1mM	-	1 mM	0.42	0.45	0.53	0.86	0.84	0.43	0.46	0.55	0.89	0.86
	UN 2mM	-	2 mM	0.5	0.44	0.37	0.3	0.24	0.5	0.46	0.35	0.32	0.25
	Cell dry weight (mg) /ml culture
	Dry cell weight of a culture at OD 1 = 0.874mg/ml
		IPTG	Cd	0h	2h	4h	6h	24h	0h	2h	4h	6h	24h
Induced (IN)	IN 0mM	+	0 mM	0.5681	0.63802	0.77786	1.08376	1.2236	0.57684	0.64676	0.76038	1.11872	1.24982
	IN 1mM	+	1 mM	0.3496	0.44574	0.51566	0.6118	0.55062	0.35834	0.47196	0.5244	0.60306	0.55936
	IN 2mM	+	2 mM	0.53314	0.437	0.5244	0.37582	0.37582	0.5244	0.46322	0.49818	0.38456	0.3933
UniInduced (UN)	UN 0mM	-	0 mM	0.53314	0.75164	0.83904	1.07502	1.53824	0.50692	0.7429	0.84778	1.0925	1.55572
	UN 1mM	-	1 mM	0.36708	0.3933	0.46322	0.75164	0.73416	0.37582	0.40204	0.4807	0.77786	0.75164
	UN 2mM	-	2 mM	0.437	0.38456	0.32338	0.2622	0.20976	0.437	0.40204	0.3059	0.27968	0.2185
	Readings from atomic absorption spectrometer (Cadmium ug/ml sample)
		IPTG	Cd	0h	2h	4h	6h	24h	0h	2h	4h	6h	24h
Induced (IN)	IN 0mM	+	0 mM	0.07	0	0.02	0.02	0.01	0.06	0.01	0.04	0.02	0.01
	IN 1mM	+	1 mM	0.25	0.67	1.02	1.51	3.44	0.24	0.7	1.1	1.52	3.51
	IN 2mM	+	2 mM	0.34	0.84	1.21	1.73	4.63	0.36	0.86	1.25	1.76	4.6
UniInduced (UN)	UN 0mM	-	0 mM	0.05	0	0.01	0	0	0.03	0	0.01	0.01	0
	UN 1mM	-	1 mM	0.24	0.35	0.61	0.82	2.04	0.24	0.37	0.7	0.85	2.1
	UN 2mM	-	2 mM	0.25	0.59	0.6	0.8	1.93	0.28	0.62	0.62	0.81	1.98
	Final readings in ug Cd/mg dry cell wt
		IPTG	Cd	0h	2h	4h	6h	24h	0h	2h	4h	6h	24h
Induced (IN)	IN 0mM	+	0 mM	0.123218	0	0.0257116	0.0184543	0.00817261	0.104015	0.0154617	0.0526053	0.0178776	0.00800115
	IN 1mM	+	1 mM	0.715103	1.50312	1.97805	2.46813	6.2475	0.669755	1.48318	2.09764	2.52048	6.27503
	IN 2mM	+	2 mM	0.637731	1.9222	2.3074	4.60327	12.3197	0.686499	1.85657	2.50913	4.57666	11.6959
UniInduced (UN)	UN 0mM	-	0 mM	0.093784	0	0.0119184	0	0	0.0591809	0	0.0117955	0.00915332	0
	UN 1mM	-	1 mM	0.653808	0.889906	1.31687	1.09095	2.77869	0.638604	0.920306	1.45621	1.09274	2.79389
	UN 2mM	-	2 mM	0.572082	1.53422	1.8554	3.05111	9.20099	0.640732	1.54214	2.02681	2.89617	9.06178
	Induced - uninduced values in ug Cd/mg dry cell wt
			Cd	0h	2h	4h	6h	24h	0h	2h	4h	6h	24h
	0mM		0 mM	0.0294337	0	0.0137932	0.0184543	0.00817261	0.044834	0.0154617	0.0408098	0.00872426	0.00800115
	1mM		1 mM	0.0612945	0.613212	0.661179	1.37718	3.46882	0.0311514	0.56287	0.641426	1.42774	3.48114
	2mM		2 mM	0.0656488	0.387976	0.451997	1.55216	3.11874	0.0457666	0.314434	0.482327	1.68049	2.63412
	Average induced - uninduced values in ug Cd/mg dry cell wt
			Cd	0h	2h	4h	6h	24h
			0 mM	0.0371339	0.00773084	0.0273015	0.0135893	0.00808688
			1 mM	0.046223	0.588041	0.651302	1.40246	3.47498
			2 mM	0.0557077	0.351205	0.467162	1.61633	2.87643
	Std. Error
			Cd	0h	2h	4h	6h	24h
			0 mM	0.00770015	0.00773084	0.0135083	0.00486501	8.57266e-05
			1 mM	0.0150716	0.0251712	0.00987649	0.0252791	0.00616047
			2 mM	0.0099411	0.0367709	0.0151652	0.0641652	0.242307

## Sheet: Fig 6C-Y185C
	Y185C
				Replica 1					Replica 2
	Culture ODs at 595nm
		IPTG	Cd	0h	2h	4h	6h	24h	0h	2h	4h	6h	24h
Induced (IN)	IN 0mM	+	0 mM	0.73	1.2	1.25	1.45	1.8	0.7	1.3	1.28	1.47	1.86
	IN 1mM	+	1 mM	0.62	0.91	0.97	0.98	1.08	0.59	0.89	0.99	0.95	1.03
	IN 2mM	+	2 mM	0.6	0.62	0.61	0.6	0.63	0.59	0.65	0.62	0.64	0.62
UniInduced (UN)	UN 0mM	-	0 mM	0.7	1.16	2.47	2.67	3.01	0.7	1.2	2.49	2.71	3.04
	UN 1mM	-	1 mM	0.67	0.91	0.98	1.1	1.11	0.69	0.9	0.99	1.4	1.09
	UN 2mM	-	2 mM	0.65	0.69	0.7	0.73	0.71	0.66	0.7	0.71	0.77	0.69
	Cell dry weight (mg) /ml culture
	Dry cell weight of a culture at OD 1 = 0.874mg/ml
		IPTG	Cd	0h	2h	4h	6h	24h	0h	2h	4h	6h	24h
Induced (IN)	IN 0mM	+	0 mM	0.63802	1.0488	1.0925	1.2673	1.5732	0.6118	1.1362	1.11872	1.28478	1.62564
	IN 1mM	+	1 mM	0.54188	0.79534	0.84778	0.85652	0.94392	0.51566	0.77786	0.86526	0.8303	0.90022
	IN 2mM	+	2 mM	0.5244	0.54188	0.53314	0.5244	0.55062	0.51566	0.5681	0.54188	0.55936	0.54188
UniInduced (UN)	UN 0mM	-	0 mM	0.6118	1.01384	2.15878	2.33358	2.63074	0.6118	1.0488	2.17626	2.36854	2.65696
	UN 1mM	-	1 mM	0.58558	0.79534	0.85652	0.9614	0.97014	0.60306	0.7866	0.86526	1.2236	0.95266
	UN 2mM	-	2 mM	0.5681	0.60306	0.6118	0.63802	0.62054	0.57684	0.6118	0.62054	0.67298	0.60306
	Readings from atomic absorption spectrometer (Cadmium ug/ml sample)
		IPTG	Cd	0h	2h	4h	6h	24h	0h	2h	4h	6h	24h
Induced (IN)	IN 0mM	+	0 mM	0.03	0.04	0.04	0.06	0.08	0.04	0.05	0.04	0.05	0.07
	IN 1mM	+	1 mM	0.45	0.97	1.54	2.77	4.97	0.46	0.95	1.56	2.9	4.9
	IN 2mM	+	2 mM	0.73	2.12	2.66	4.61	5.52	0.77	2.2	2.7	4.45	5.8
UniInduced (UN)	UN 0mM	-	0 mM	0.02	0.03	0.02	0.04	0.03	0.03	0.04	0.02	0.04	0.03
	UN 1mM	-	1 mM	0.42	0.92	1.21	1.38	2.75	0.42	0.9	1.25	1.31	2.76
	UN 2mM	-	2 mM	0.7	2.03	2.5	4.3	4.8	0.75	2.05	2.54	4.26	4.9
	ug Cd/mg dry cell wt (Total Cd uptake due to intyrinsic ability + Y180C)
		IPTG	Cd	0h	2h	4h	6h	24h	0h	2h	4h	6h	24h
Induced (IN)	IN 0mM	+	0 mM	0.0470205	0.0381388	0.0366133	0.0473447	0.0508518	0.0653808	0.0440063	0.0357551	0.0389172	0.04306
	IN 1mM	+	1 mM	0.830442	1.2196	1.81651	3.23402	5.26528	0.892061	1.2213	1.80293	3.49271	5.44311
	IN 2mM	+	2 mM	1.39207	3.91231	4.98931	8.791	10.0251	1.49323	3.87256	4.98265	7.95552	10.7035
UniInduced (UN)	UN 0mM	-	0 mM	0.0326904	0.0295905	0.00926449	0.017141	0.0114036	0.0490356	0.0381388	0.00919008	0.016888	0.0112911
	UN 1mM	-	1 mM	0.717238	1.15674	1.41269	1.43541	2.83464	0.696448	1.14416	1.44465	1.07061	2.89715
	UN 2mM	-	2 mM	1.23218	3.36617	4.0863	6.7396	7.7352	1.30019	3.35077	4.09321	6.33005	8.12523
	Induced - uninduced values in ug Cd/mg dry cell wt (Cd uptake only due to Y180C)
			Cd	0h	2h	4h	6h	24h	0h	2h	4h	6h	24h
	0mM		0 mM	0.01433	0.00854836	0.0273488	0.0302037	0.0394481	0.0163452	0.00586751	0.0265651	0.0220291	0.0317689
	1mM		1 mM	0.113205	0.0628662	0.403816	1.79861	2.43063	0.195613	0.0771347	0.358274	2.4221	2.54596
	2mM		2 mM	0.15989	0.546139	0.903006	2.0514	2.28986	0.193045	0.521789	0.889444	1.62547	2.57825
	Average induced - uninduced values in ug Cd/mg dry cell wt (Cd uptake only due to Y180C)
			Cd	0h	2h	4h	6h	24h
			0 mM	0.0153376	0.00720793	0.0269569	0.0261164	0.0356085
			1 mM	0.154409	0.0700004	0.381045	2.11036	2.4883
			2 mM	0.176467	0.533964	0.896225	1.83843	2.43406
	Std. Error
			Cd	0h	2h	4h	6h	24h
			0 mM	0.00100758	0.00134042	0.000391855	0.00408729	0.00383963
			1 mM	0.041204	0.00713425	0.022771	0.311746	0.0576642
			2 mM	0.0165775	0.012175	0.00678103	0.212966	0.144192

## Sheet: Fig 6D-S20C
	S20C
				Replica 1					Replica 2
	Culture ODs at 595nm
		IPTG	Cd	0h	2h	4h	6h	24h	0h	2h	4h	6h	24h
Induced (IN)	IN 0mM	+	0 mM	0.55	0.78	0.8	0.81	0.96	0.54	0.76	0.8	0.82	0.94
	IN 1mM	+	1 mM	0.52	0.63	0.58	0.54	0.53	0.53	0.65	0.6	0.56	0.55
	IN 2mM	+	2 mM	0.54	0.57	0.55	0.52	0.51	0.57	0.58	0.56	0.54	0.52
UniInduced (UN)	UN 0mM	-	0 mM	0.57	1.37	1.88	2.01	2.13	0.56	1.34	1.84	2.05	2.11
	UN 1mM	-	1 mM	0.48	0.77	0.86	0.91	0.94	0.46	0.8	0.88	0.93	0.97
	UN 2mM	-	2 mM	0.51	0.55	0.53	0.5	0.5	0.54	0.56	0.53	0.51	0.51
	Cell dry weight (mg) /ml culture
	Dry cell weight of a culture at OD 1 = 0.874mg/ml
		IPTG	Cd	0h	2h	4h	6h	24h	0h	2h	4h	6h	24h
	IN 0mM	+	0 mM	0.4807	0.68172	0.6992	0.70794	0.83904	0.47196	0.66424	0.6992	0.71668	0.82156
	IN 1mM	+	1 mM	0.45448	0.55062	0.50692	0.47196	0.46322	0.46322	0.5681	0.5244	0.48944	0.4807
	IN 2mM	+	2 mM	0.47196	0.49818	0.4807	0.45448	0.44574	0.49818	0.50692	0.48944	0.47196	0.45448
	UN 0mM	-	0 mM	0.49818	1.19738	1.64312	1.75674	1.86162	0.48944	1.17116	1.60816	1.7917	1.84414
	UN 1mM	-	1 mM	0.41952	0.67298	0.75164	0.79534	0.82156	0.40204	0.6992	0.76912	0.81282	0.84778
	UN 2mM	-	2 mM	0.44574	0.4807	0.46322	0.437	0.437	0.47196	0.48944	0.46322	0.44574	0.44574
	Readings from atomic absorption spectrometer (Cadmium ug/ml sample)
		IPTG	Cd	0h	2h	4h	6h	24h	0h	2h	4h	6h	24h
	IN 0mM	+	0 mM	0.14	0.03	0.07	0.04	0.04	0.16	0.06	0.07	0.05	0.05
	IN 1mM	+	1 mM	0.37	1.53	2.73	3.26	6.84	0.4	1.57	2.75	3.21	6.68
	IN 2mM	+	2 mM	0.81	3.3	6.16	8.3	12.29	0.85	3.3	6.2	8.4	12.25
	UN 0mM	-	0 mM	0.05	0.02	0.06	0.03	0.03	0.06	0.03	0.05	0.03	0.04
	UN 1mM	-	1 mM	0.27	0.44	0.91	0.95	2.89	0.3	0.46	0.95	0.92	2.93
	UN 2mM	-	2 mM	0.71	3.11	5.77	6.33	9.04	0.76	3.1	5.79	6.35	9.1
	Final readings in ug Cd/mg dry cell wt
		IPTG	Cd	0h	2h	4h	6h	24h	0h	2h	4h	6h	24h
	IN 0mM	+	0 mM	0.291242	0.0440063	0.100114	0.056502	0.0476735	0.339012	0.0903288	0.100114	0.0697661	0.0608598
	IN 1mM	+	1 mM	0.814117	2.77869	5.38547	6.90737	14.7662	0.863521	2.7636	5.24409	6.55852	13.8964
	IN 2mM	+	2 mM	1.71625	6.62411	12.8146	18.2626	27.5721	1.70621	6.5099	12.6675	17.7981	26.9539
	UN 0mM	-	0 mM	0.100365	0.0167031	0.0365159	0.0170771	0.016115	0.122589	0.0256156	0.0310914	0.0167439	0.0216903
	UN 1mM	-	1 mM	0.643593	0.653808	1.21069	1.19446	3.5177	0.746194	0.657895	1.23518	1.13186	3.45609
	UN 2mM	-	2 mM	1.59286	6.46973	12.4563	14.4851	20.6865	1.61031	6.33377	12.4995	14.246	20.4155
	Induced - uninduced values in ug Cd/mg dry cell wt
			Cd	0h	2h	4h	6h	24h	0h	2h	4h	6h	24h
	0mM		0 mM	0.190877	0.0273032	0.0635985	0.0394249	0.0315585	0.216423	0.0647132	0.069023	0.0530223	0.0391695
	1mM		1 mM	0.170525	2.12488	4.17478	5.71291	11.2485	0.117326	2.1057	4.00891	5.42665	10.4403
	2mM		2 mM	0.12339	0.15438	0.358361	3.7775	6.88563	0.0959046	0.176134	0.168078	3.55215	6.53839
	Average induced - uninduced values in ug Cd/mg dry cell wt
			Cd	0h	2h	4h	6h	24h
			0 mM	0.20365	0.0460082	0.0663108	0.0462236	0.035364
			1 mM	0.143925	2.11529	4.09184	5.56978	10.8444
			2 mM	0.109647	0.165257	0.26322	3.66482	6.71201
	Std. Error
			Cd	0h	2h	4h	6h	24h
			0 mM	0.012773	0.018705	0.00271223	0.0067987	0.00380548
			1 mM	0.0265992	0.00958709	0.0829343	0.143127	0.404094
			2 mM	0.0137428	0.0108768	0.0951415	0.112679	0.173618

## Sheet: Fig. 7A & 7B
ug Cd/mg dry cell wt								Std. Error
	Cd	0	2h	4h	6h	24h		0	2h	4h	6h	24h
PMCd1 Wild	0 mM	0.0230844	0.0115243	0.0191199	0.0123271	0.00756683		0.0198564	0.00415037	0.0037634	0.000315221	0.00366383
	1 mM	0.222256	0.629505	0.708555	0.92818	1.19695		0.00555846	0.00821867	0.00533561	0.00909295	0.00120951
	2 mM	0.0193545	0.341877	0.634637	0.834733	1.16088		0.00144848	0.0110224	0.0530202	0.0502753	0.0460488
R180C	0 mM	0.0371339	0.00773084	0.0273015	0.0135893	0.00808688		0.00770015	0.00773084	0.0135083	0.00486501	8.57266e-05
	1 mM	0.046223	0.588041	0.651302	1.40246	3.47498		0.0150716	0.0251712	0.00987649	0.0252791	0.00616047
	2 mM	0.0557077	0.351205	0.467162	1.61633	2.87643		0.0099411	0.0367709	0.0151652	0.0641652	0.242307
Y185C	0 mM	0.0153376	0.00720793	0.0269569	0.0261164	0.0356085		0.00100758	0.00134042	0.000391855	0.00408729	0.00383963
	1 mM	0.154409	0.0700004	0.381045	2.11036	2.4883		0.041204	0.00713425	0.022771	0.311746	0.0576642
	2 mM	0.176467	0.533964	0.896225	1.83843	2.43406		0.0165775	0.012175	0.00678103	0.212966	0.144192
S20C	0 mM	0.20365	0.0460082	0.0663108	0.0462236	0.035364		0.012773	0.018705	0.00271223	0.0067987	0.00380548
	1 mM	0.143925	2.11529	4.09184	5.56978	10.8444		0.0265992	0.00958709	0.0829343	0.143127	0.404094
	2 mM	0.109647	0.165257	0.26322	3.66482	6.71201		0.0137428	0.0108768	0.0951415	0.112679	0.173618
	PMCd1 Wild	1 mM	1
		2 mM	1
	R180C	1 mM	2.90319
		2 mM	2.47781
	Y185C	1 mM	2.07886
		2 mM	2.09674
	S20C	1 mM	9.06001
		2 mM	5.78185
